# Supplementary material for: Osteoporotic hip fracture—Comorbidities and factors associated with in-hospital mortality in the elderly: A nine-year cohort study in Brazil
Source: PLoS One. 2022 Aug 12;17(8):e0272006. doi: 10.1371/journal.pone.0272006 (PMC9374234; doi:10.1371/journal.pone.0272006)
Supplement: S1 Database — (XLSX) [file pone.0272006.s001.xlsx]

## Sheet: Data
Sex	Age range	Admission	Length of hospital stay	Hemoglobin (mg/dL)	Comorbidity 1 (Hipertension)	Comorbidity 2 (Diabetes Melitus)	Comorbidity 3 (Neurological disorders)	Comorbidity 4 (Other infection)	Surgical risk	Time of admission and surgical risk	Diagnostic - Femur fracture	Surgery performed	Type of surgery	Time to performed the surgery	Postoperative period	Previous fracture	Which one?	Surgery reschedule	Respiratory infection	Urinary tract infection	Other infection	PTE	Admission to ICU	ICU (days)?	Death
2	70 - 79	2010-01-01	9	9.8	1	2	2	1	2	5	1	1	1	6	3	2		2	2	2	2		2	0	2
1	60 - 69	2010-01-01	10	10.2	1	2	2	1	2	3	3	1	1	7	3	2		2	2	2	2		1	1	2
1	60 - 69	2010-01-01	12	8.4	1	2	2	1	2	3	1	1	1	8	4	2		2	2	2	2		2	0	2
2	80 - 89	Feb-10	27	9	1	1	1	2	3	11	2	1	2	21	6	2		1	2	2	2		1	3	2
2	70 - 79	Feb-10	14	9.6	1	2	2	1	2	5	1	1	1	12	2	2		2	2	2	2		1	1	2
1	80 - 89	2010-03-01	22	10.2	1	2	2	1	2	7	1	1	1	18	4	2		1	2	2	2		1	1	2
2	80 - 89	2010-03-01	20	8.9	1	1	2	1	3	12	2	1	2	17	3	2		1	2	2	2		1	3	2
1	> 90	2010-03-01	5	10.4	1	2	2	1	3	3	2	2	2			2		1	2	2	2		2	0	2
2	60 - 69	2010-03-01	18	9.7	1	1	1	2	3	5	1	1	1	15	3	2		1	2	2	2		1	1	2
2	70 - 79	2010-03-01	17	8.9	1	2	1	2	3	8	2	1	2	15	2	2		1	2	2	2		1	1	2
2	70 - 79	2010-04-01	34	12	1	2	2	1	2	5	2	1	2	32	2	2		1	2	2	2		1	1	2
1	80 - 89	2010-04-01	35	10	1	1	2	1	3	4	1	2				2		1	2	2	2		2	0	2
2	70 - 79	2010-04-01	10	11	2	2	2	1	2	1	2	1	2	9	1	2		2	2	2	2		2	0	2
2	70 - 79	2010-04-01	27	9.5	1	2	2	1	2	6	2	1	2	22	5	2		1	2	2	2		2	0	2
2	80 - 89	2010-04-01	39	4.4	1	2	1	1	2	10	1	1	1	37	2	1		1	2	2	2		1	1	2
1	70 - 79	2010-04-01	14	8.1	1	2	1	1	3	1	2	2	Did nor perform			2		2	1	2	2		1	5	1
2	> 90	May-10	34	7	1	1	1	2	3	1	1	2	Did nor perform			2		2	1	2	2		2	0	1
2	70 - 79	May-10	26	7.8	1	1	2	1	3	20	1					2		2	2	2	2		2	0	2
2	80 - 89	May-10	13	13.1	1	2	1	2	2	4	1	1	1	10	3	2		2	2	2	2		2	0	2
1	70 - 79	2010-06-01	16	12.5	1	2	2	2	2	4	2	1	2	15	1	2		2	2	2	2		2	0	2
2	70 - 79	2010-07-01	6	10.3	1	1	2	1	3	3	2	2	Did nor perform			2		2	1	1	2		2	0	1
2	80 - 89	2010-07-01	28	11	1	1	1	2	3	2	1	1	1	25	3	2		1	2	2	2		1	3	2
2	70 - 79	2010-07-01	36	11.3	1	2	2	1	2	8	2	1	2	35	1	2		2	2	2	2		2	0	2
1	80 - 89	2010-07-01	12	12.3	1	2	1	1	3	5	1	2	1			2		2	2	2	2		2	0	2
1	60 - 69	2010-07-01	46	13.2	1	2	1	2	2	2	1	1	1	33	13	2		1	2	2	2		2	0	2
1	60 - 69	2010-07-01	14	12	1	2	2	1	2	8	1	1	1	12	2	2		2	2	2	2		2	0	2
2	70 - 79	2010-07-01	41	10	1	1	2	1	3	2	1	1	1	35	6	2		1	2	2	2		1	1	2
1	80 - 89	2010-07-01	9	11	1	2	1	1	2	3	2	2	Did nor perform			2		2	1	1	2		2	0	1
1	70 - 79	2010-07-01	66	9	1	1	2	1	3	1	1	1	1	26	40	2		2	1	1	2		1	40	1
1	80 - 89	Aug-10	29	13.2	1	1	2	1	2	3	1	1	1	17	12	2		2	1	1	2		1	12	1
1	80 - 89	Aug-10	19	13.3	2	2	2	2	2	6	1	2	Did nor perform			1		2	2	2	2		2	0	2
1	80 - 89	Sep-10	31	9.2	2	1	2	1	3	6	2	1	2	13	18	2		2	2	2	2		1	14	2
2	60 - 69	Sep-10	25	13.5	1	2	2	2	1	16	2	1	2	22	3	2		1	2	2	2		2	0	2
2	80 - 89	Oct-10	81	12.6	1	1	2	1	2	11	2	1	2	64	17	2		2	1	1	2		1	17	1
2	70 - 79	Oct-10	21	10.1	1	2	1	1	3	6	2	1	2	15	7	2		2	2	2	2		2	0	2
2	80 - 89	Oct-10	14	8.3	1	1		1	3	3	1	1	1	6	8	2		2	1	2	2		1	2	1
1	60 - 69	Oct-10	6	9	1	2	2	1			2	2				2		2	2	2	2		2	0	1
1	80 - 89	2010-11-01	28	11.3	1	2	1	1	2	4	2	1	2	24	4	2		1	2	2	2		1	2	2
2	70 - 79	2010-11-01	35	13.2	1	1	2	2	2	9	2	1	2	22	13	2		2	2	2	2		1	13	2
2	> 90	2010-11-01	17	13.2	1	2	2	1	2	3	1	1	1	15	2	2		1	2	2	2		1	2	2
2	> 90	Dec-10	24	14.1	1	2	2	1	2	2	1	1	1	18	6	2		2	2	2	2		1	5	2
2	60 - 69	Dec-10	21	11	1	1	1	2	3	3	2	1	2	11	10	2		1	2	2	2		1	5	2
2	70 - 79	Dec-10	17	10.3	1	1	2	1	3	5	1	1	1	10	7	2		1	2	2	2		1	3	2
1	60 - 69	Dec-10	11	10.7	2	2	2	1	2	3	2	1	2	10	1	2		2	2	2	2		2	0	2
2	80 - 89	Dec-10	140	9.8	1	1	2	2	3	4	2	1	2	9	131	2		2	2	2	2		1	3	2
1	70 - 79	Dec-10	16	11.2	1	2	2	2	2	8	1	1	1	14	2	2		2	2	2	2		2	0	2
2	> 90	2011-01-01	13	10.8	1	1	1	2	3	2	1	1	1	10	3	2		1	2	2	2		1	12	2
2	80 - 89	2011-01-01	25	10.5	1	1	2	2	2	5	2	2				2		1	2	2	2		1	10	2
2	80 - 89	2011-01-01	17	10.1	1	2	1	2	3	4	1	1	1	16	1	2		1	1	1	2		1	12	1
2	60 - 69	2011-01-01	20	10.6	1	2	2	1	3	6	2	1	2	16	4	2		1	2	2	2		1	10	2
1	> 90	2011-01-01	11	9	2	2	1	1	3	2	1	2				2		1	2	2	2		2	0	2
2	70 - 79	2011-01-01	8	8.9	1	2	1	1	4	3	1	2				2		2	1	2	2		2	0	1
1	60 - 69	2011-01-01	18	11.3	2	2	2	2	2	1	1	1	1	14	4	2		2	2	2	2		2	0	2
1	> 90	2011-01-01	27	10	2	2	2	2	2	18	2	1	2	20	7	2		2	2	2	2		1	2	2
1	70 - 79	Feb-11	13	14.1	2	2	2	1	1	3	1	1	1	12	1	2		2	2	2	2		2	0	2
2	80 - 89	Feb-11	20	13.2	1	2	2	2	2	1	2	1	2	17	3	2		1	2	2	2		2	0	2
2	70 - 79	Feb-11	9	11.2	1	1	1	2	2	4	1	1	1	7	2	2		1	2	2	2		2	0	2
1	60 - 69	2011-03-01	13	13.2	1	2	2	1	2	8	1	1	1	12	1	2		2	2	2	2		2	0	2
1	70 - 79	2011-03-01	5	9	2	2	2	2	1	2	2	1	2	2	3	2		2	2	2	2		2	0	2
1	70 - 79	2011-03-01	9	12.2	2	2	1	2	2	4	2	1	2	5	4	2		2	2	2	2		1	1	2
2	70 - 79	2011-03-01	8	10.5	1	2	2	1	3	3	1	1	1	6	2	2		2	2	2	2		1	2	2
2	80 - 89	2011-03-01	20	10	2	1	2	2	3	2	2	1	2	13	7	2		1	2	2	2		1	11	2
2	70 - 79	2011-03-01	1	10.2	1	1	2	1	3		2	2				2		2	1	1	2		2	0	1
2	60 - 69	Apr-11	36	13.2	2	2	2	2	2	4	1	1	1	32	4	2		2	2	2	2		2	0	2
2	70 - 79	Apr-11	14	14.2	1	2	2	2	1	2	2	1	2	9	5	2		2	2	2	2		1	6	2
2	70 - 79	Apr-11	28	11.8	1	2	2	2	2	8	1	1	1	24	4	2		2	2	2	2		1	16	2
1	80 - 89	Apr-11	15	14.2	2	2	2	2	1	6	1	1	1	13	2	2		2	2	2	2		2	0	2
1	60 - 69	Apr-11	22	11.8	1	2	1	2	1	11	1	1	1	18	4	2		2	2	2	2		1	18	2
2	70 - 79	May-11	15	11.6	1	2	2	2	1	4	2	1	2	11	4	2		2	2	2	2		2	0	2
2	70 - 79	May-11	28	11.7	1	2	1	2	2	8	1	1	1	23	5	2		2	2	2	2		1	15	2
1	60 - 69	May-11	14	13.2	2	2	2	2	1	4	1	1	1	11	3	2		2	2	2	2		2	0	2
2	70 - 79	2011-06-01	32	13.5	2	2	2	2	2	6	2	1	2	28	4	2		2	2	1	2		2	0	2
2	> 90	2011-07-01	6	10.4	2	1	2	1	3	5	2	2				2		2	2	2	2		2	0	2
2	80 - 89	2011-07-01	47	9.9	1	2	2	1	3	3	1	2				2		1	1	2	2		1	23	2
2	70 - 79	2011-07-01	26	11.2	1	2	2	2	2	3	1	1	1	23	3	2		2	2	2	2		1	20	2
1	70 - 79	2011-07-01	30	11.7	1	1	2	2	2	10	2	1	2	15	5	2		2	2	2	2		1	5	2
2	80 - 89	2011-07-01	39	10.4	1	2	1	2	3	12	2	1	2	28	11	2		2	2	2	2		1	28	2
2	60 - 69	2011-07-01	17	10.2	1	1	2	2	2	10	1	2				2		2	2	2	2		2	0	2
2	60 - 69	2011-07-01	19	12.6	2	2	2	2	2	8	1	1	1	15	4	2		2	2	2	2		1	9	2
2	80 - 89	2011-08-01	28	10.2	1	2	1	2	3	14	1	1	1	21	7	2		2	1	2	2		1	21	1
1	70 - 79	2011-08-01	20	12.1	2	2	2	2	2	3	2	1	2	17	3	2		2	2	2	2		1	17	2
2	70 - 79	2011-08-01	23	12.2	1	1	2	2	2	6	2	1	2	16	7	2		1	2	2	2		1	16	2
2	80 - 89	Sep-11	21	13.4	1	2	2	1	2	8	2	2				2		1	2	2	2		2	0	2
2	80 - 89	Sep-11	26	9.4	1	1	1	1	3	5	2	1	2	11	15	2		1	1	2	2		1	6	1
1	60 - 69	Sep-11	11	12.6	1	2	2	2	1	4	1	1	1	9	2	2		2	2	2	2		2	0	2
1	> 90	Sep-11	23	10.9	1	1	2	1	3	3	1	1	1	21	2	2		1	1	2	2		1	18	1
1	80 - 89	Sep-11	24	10.5	2	2	2	2	2	1	2	1	2	19	5	2		1	1	2	2		1	20	2
2	> 90	Sep-11	11	10.2	1	1	2	2	2	6	2	1	2	8	2	2		2	2	2	2		1	3	2
2	70 - 79	Sep-11	27	8.9	1	2	1	1	3	5	1	1	1	9	18	2		1	2	2	2		1	9	2
1	> 90	Oct-11	14	?	2	2	2	2	3	4	2	1	2	11	3	2		2	2	2	2		2	0	2
2	> 90	Oct-11	10	12.3	1	2	2	2	2	3	1	1	1	4	5	2		2	2	2	2		1	1	2
1	60 - 69	Oct-11	22	13.4	1	2	2	1	2		2	1	2	15	7	2		2	2	2	2		1	17	2
2	70 - 79	2011-11-01	26	11	1	2	1	2	2	2	1	1	1	19	7	2		1	2	2	2		1	17	2
1	70 - 79	2011-11-01	33	13.2	2	2	1	2	2	17	2	1	2	30	3	2		1	1	2	2		1	13	2
2	70 - 79	2011-11-01	20	11.1	2	2	2	1	1	8	1	2				2		2	2	2	2		2	0	2
1	70 - 79	2011-11-01	16	9.5	2	2	1	2	3	9	1	2				2		2	2	2	2		2	0	2
2	> 90	2011-11-01	36	10.2	1	2	2	1	2		1	1	1	29	7	2		1	2	2	2		1	29	2
1	80 - 89	2011-11-01	28	9.3	1	1	1	1	2	6	2	1	2	21	7	2		1	1	2	2		1	15	1
1	80 - 89	2011-11-01	19	11.2	2	2	2	2	3		2	2				2		2	1	2	2		2	0	2
1	80 - 89	2011-11-01	16	10.6	2	2	2	2	2	13	1	2				2		2	2	2	2		2	0	2
1	60 - 69	2011-11-01	20	11.1	2	2	2	1	1	7	1	1	1	17	3	2		1	2	2	2		2	0	2
1	> 90	2011-11-01	9	8.5	1	1	2	1	3	2	1	1	1	5	4	2		2	1	2	2		1	3	1
1	60 - 69	Dec-11	22	10.2	2	2	2	2	2	4	1	1	1	26	2	2		1	2	1	2		2	0	2
2	80 - 89	Dec-11	27	13.5	2	2	2	2	1	1	1	1	1	32	2	2		2	2	1	2		2	0	2
2	80 - 89	Dec-11	21	12.4	1	2	2	2	2	10	1	1	1	18	4	2		2	2	2	2		2	0	2
2	80 - 89	Dec-11	30	11.2	1	2	2	1	2	7	2	2				2		2	2	2	2		2	0	2
2	80 - 89	2012-01-01	11	10.6	1	2	2	1	2	6	1	1	1	7	4	2		2	2	2	2		1	1	2
2	70 - 79	2012-01-01	16	11.2	1	2	2	1	2	7	1	1	1	13	3	2		2	1	2	2		1	2	2
1	80 - 89	2012-01-01	31	10	1	2	2	1	2	3	3	1	1	16	15	2		1	1	2	2		1	15	1
1	> 90	2012-01-01	46	10.3	1	1	1	1	3	3	1	1	1	41	5	2		1	2	2	2		1	2	2
1	70 - 79	2012-01-01	37	11	1	1	2	1	3	11	1	2				2		2	2	2	2		2	0	2
1	60 - 69	2012-01-01	18	13.6	1	2	2	1	1	5	2	2		16	2	2		2	2	2	2		2	0	2
2	70 - 79	2012-01-01	4	10	1	2	2	1			2	2				2		1	2	2	2		2	0	2
2	60 - 69	2012-01-01	43	10	1	2	2	2	1	9	1	1	1	36	7	2		1	2	2	2		2	0	2
1	70 - 79	Feb-12	25	11.2	1	1	2	1	2	8	1	2				2		1	2	2	2		2	0	2
2	80 - 89	Feb-12	26	12	1	2	2	1	2	12	1	1	1	23	3	2		1	2	2	2		1	2	2
1	80 - 89	Feb-12	22	11	2	1	2	1	2	7	2	1	2	14	8	2		2	2	1	2		1	5	2
2	80 - 89	Feb-12	28	9	1	1	2	1	3	10	2	2				2		2	1	1	2		2	0	1
2	80 - 89	Feb-12	2	10	1	2	1	1			1	2				2		2	2	2	2		2	0	2
1	70 - 79	2012-03-01	29	11.9	1	1	2	1	3	3	1	1	1	24	5	2		1	1	1	2		1	5	1
1	70 - 79	Apr-12	50	11.3	2	2	2	1	2	7	1	2				2		1	2	2	2		2	0	2
1	80 - 89	Apr-12	36	10.7	2	2	2	1	2	3	2	1	2	21	15	2		1	2	2	2		1	4	2
2	70 - 79	May-12	14	10	1	1	2	2	2	2	1	2				2		1	2	2	2		2	0	2
2	80 - 89	May-12	37	10.8	1	2	2	1	3	3	1	2				2		1	2	2	2		2	0	2
2	70 - 79	May-12	16	11	1	2	1	2	2	5	1	1	1	12	4	2		1	2	2	2		1	1	2
1	70 - 79	May-12	31	13.2	1	2	2	2	2	7	2	1	2	26	5	2		1	2	2	2		1	1	2
2	70 - 79	May-12	10	10	1	1	2	1	3	6	1	1	1	7	3	2		2	2	2	2		1	1	2
2	> 90	2012-06-01	15	12.5	1	2	2	1	3	7	1	2				2		2	2	1	2		2	0	2
2	60 - 69	2012-06-01	20	11.8	1	2	2	1	3	18	2	2				2		2	2	2	2		2	0	2
2	70 - 79	2012-06-01	7	13	1	1	2	1	2	4	1	1	1	4	3	2		2	2	2	2		1	2	2
2	80 - 89	2012-06-01	52	11.5	1	1	1	1	2	3	2	1	2	7	45	2		2	1	2	2		1	31	1
2	80 - 89	2012-06-01	24	9.6	1	2	2	1	2	10	1	1	1	18	6	2		1	2	2	2		1	2	2
2	60 - 69	2012-07-01	28	12	1	2	2	1	2	5	2	2				2		2	2	2	2		2	0	2
2	60 - 69	Aug-12	18	12.5	1	1	2	1	2	10	1	1	1	15	3	2		2	2	2	2		1	2	2
2	70 - 79	Aug-12	31	10.1	1	2	2	1	2	10	1	1	2	28	3	2		1	2	2	2		1	2	2
2	80 - 89	Aug-12	57	10.1	1	1	1	1	2	8	1	2				2		2	1	2	2		1	22	1
2	> 90	Aug-12	33	11.6	1	1	2	1	2	5	2	1	2	13	20	2		1	1	1	2		1	13	2
1	80 - 89	Sep-12	22	11.9	1	2	2	1	3	3	1	2				2		1	1	2	2		1	11	1
2	60 - 69	Oct-12	19	12.5	1	1	2	2	3	3	2	1	2	14	5	2		1	2	2	2		1	1	2
2	> 90	Oct-12	116	8	1	1	2	1	3	4	2	1	2	11	105	2		2	1	2	2		1	87	1
2	80 - 89	Oct-12	28	9	1	1	2	1	3	7	2	1	2	9	19	2		2	1	2	2		1	21	1
2	70 - 79	Oct-12	34	10	1	2	2	1	2	13	2	1	2	27	7	2		1	2	2	2		1	1	2
2	70 - 79	2012-11-01	30	11	1	1	2	1	3	7	1	1	2	20	10	2		2	2	1	2		1	3	2
1	> 90	2012-11-01	27	9.8	2	2	2	2	3	4	1	1	1	24	3	2		1	2	1	2		1	1	2
1	80 - 89	2012-11-01	6	10.4	2	2	2	1	3	5	2	2				2		2	2	2	2		2	0	2
1	70 - 79	Dec-12	26	11.2	1	1	2	1	2	10	1	1	1	18	8	2		1	2	1	2		1	2	2
2	70 - 79	2013-01-01	11	14.3	1	1	2	2	Moderate	4	Femoral neck	2				2		2	2	2	2		2	0	2
2	70 - 79	2013-01-01	26	14.3	1	1	2	2	Moderate	9	Transtrochanteric	1	osteosynthesis	24	3	2		1	2	2	2		2	0	2
1	70 - 79	2013-01-01	16	9.1	1	2	2	2	Moderate	7	Transtrochanteric	1	osteosynthesis	10	7	2		1	2	2	2		1	2	2
1	> 90	2013-01-01	9	12.5	1	1	2	2	High	7	Femoral neck	2				2		2	2	2	2		2	0	1
2	60 - 69	Feb-13	22	10.8	1	2	2	1	Moderate	6	Femoral neck	1	arthroplasty	15	8	1	Femur	1	2	1	2		1	3	2
2	80 - 89	Feb-13	14	11.1	1	2	1	1	High		Femoral neck	2				2		1	2	1	2		2	0	1
1	80 - 89	2013-03-01	18	14.2	1	1	1	1	High	8	Femoral neck	1	arthroplasty	10	9	2		2	2	1	2		1	3	2
2	80 - 89	2013-03-01	2	12.2	1	2	1	1			Transtrochanteric	2				2		2	2	2	2		2	0	2
2	80 - 89	2013-03-01	23	13.2	1	2	2	1	High	3	Femoral neck	1	arthroplasty	7	17	2		2	1	2	2		1	3	2
2	70 - 79	2013-03-01	27	11.5	1	1	2	2	High	5	Transtrochanteric	1	osteosynthesis	23	5	2		1	2	2	2		1	3	2
1	60 - 69	2013-03-01	27	14.0	1	2	2	1	Moderate	4	Transtrochanteric	1	osteosynthesis	25	3	2		1	2	2	2		2	0	2
1	70 - 79	2013-03-01	60	18.6	1	2	1	1	High	1	Femoral neck	1	arthroplasty	23	38	2		1	1	1	Surgical wound	2	1	26	2
2	80 - 89	Apr-13	24	11.9	1	1	2	1	Moderate	3	Transtrochanteric	1	osteosynthesis	20	5	2		1	2	2	2		1	3	2
2	60 - 69	Apr-13	23	10.1	1	2	2	1	High	8	Femoral neck	2				1	Plateau tibial	2	1	2	2		1	4	1
2	60 - 69	Apr-13	42	12.7	1	2	2	1	Moderate	6	Femoral neck	1	arthroplasty	33	10	2		1	2	2	2	2	1	3	2
1	60 - 69	Apr-13	17	15.1	1	2	2	2	Low	7	Transtrochanteric	1	osteosynthesis	15	3	2		2	2	2	2		2	0	2
1	80 - 89	Apr-13	17	11.6	1	1	1	1	High	2	Transtrochanteric	1	osteosynthesis	10	8	2		2	2	2	2		1	2	2
1	80 - 89	Apr-13	19	14.1	1	2	2	2	Moderate	7	Femoral neck	1	arthroplasty	14	6	2		2	2	2	2		1	2	2
2	60 - 69	Apr-13	33	14.2	1	1	1	1	High	22	Transtrochanteric	1	osteosynthesis	26	8	2		1	2	2	2	2	1	9	2
1	80 - 89	Apr-13	15	15.2	2	2	2	1	Moderate	4	Femoral neck	1	arthroplasty	11	5	2		2	2	2	2		1	2	2
2	80 - 89	Apr-13	11	12.7	1	1	1	2	Moderate	6	Femoral neck	1	arthroplasty	7	4	2		2	2	2	2		1	2	2
2	80 - 89	May-13	13	12.2	1	2	2	2	High	4	Femoral neck	1	arthroplasty	10	4	2		2	2	1	2		1	2	2
2	80 - 89	May-13	35	14.2	1	2	2	1	High	22	Femoral neck	1	arthroplasty	31	5	2		1	2	2	2		1	2	2
2	70 - 79	May-13	10	9.2	2	2	2	1	Moderate		Transtrochanteric	1	osteosynthesis	7	4	2		2	2	2	2		1	2	2
2	60 - 69	May-13	10	12.0	1	2	1	2			Femoral neck	1	arthroplasty	6	5	2		2	2	2	2		1	2	2
1	80 - 89	May-13	12	9.9	2	2	1	2			Transtrochanteric	2				2		2	1	2	2		1	1	1
1	70 - 79	May-13	18	15.0	2	2	1	1	High	4	Femoral neck	1	arthroplasty	15	4	2		1	2	2	2		1	2	2
1	80 - 89	May-13	14	12.2	1	2	2	2	Low	1	Femoral neck	1	arthroplasty	12	3	2		1	2	2	2	2	2	0	2
2	> 90	May-13	5	10.0	1	2	2	2			Transtrochanteric	2				2		2	1	2	2		2	0	1
2	80 - 89	2013-06-01	36	11.6	1	1	1	1	High	8	Femoral neck	2				2		2	2	2	2	2	2	0	2
2	80 - 89	2013-06-01	6	9.9	2	2	2	2	High	6	Femoral neck	2				2		2	2	2	2		2	0	2
2	70 - 79	2013-06-01	26	13.2	2	2	2	1	High	16	Transtrochanteric	1	osteosynthesis	18	9	2		2	1	2	Sepsis	2	1	9	1
2	60 - 69	2013-06-01	32	11.9	1	1	2	2	High	31	Transtrochanteric	2	surgery 2 performed			2		2	2	2	2	2	2	0	2
2	70 - 79	2013-07-01	31	12.1	1	1	2	2	Moderate	5	Femoral neck	1	arthroplasty	25	6	2		1	2	1	2		1	3	2
2	70 - 79	2013-07-01	41	12.3	1	1	2	2	High	26	Femoral neck	1	arthroplasty	35	7	2		1	2	2	2	2	1	4	2
2	70 - 79	2013-07-01	22	10.8	1	1	2	2	High	17	Femoral neck	1	arthroplasty	20	2	2		1	2	2	2	2	1	2	2
2	80 - 89	2013-07-01	25	13	1	2	2	2	Moderate		Femoral neck	1	arthroplasty	22	3	2		1	1	2	Sepsis		1	3	1
2	80 - 89	Aug-13	6	13.7	1	1	1	2	Moderate	3	Transtrochanteric	1	osteosynthesis			2		1	2	2	Sepsis		2	0	2
1	80 - 89	Aug-13	26	13.8	1	1	2	2	High	6	Femoral neck	2	surgery 2 performed			2		1	1	1	2	1	2	0	1
2	70 - 79	Aug-13	19	12	1	1	2	2	Moderate	9	Transtrochanteric	1	osteosynthesis	15	4	2		1	2	1	2	2	1	3	2
2	70 - 79	Aug-13	40	13	1	1	2	1	Moderate	15	Femoral neck	1	arthroplasty	26	15	2		1	1	1	2	2	1	2	2
1	80 - 89	Aug-13	23	12	1	2	1	1	Moderate	3	Femoral neck	1	arthroplasty	18	5	2		2	2	2	2	2	1	3	2
2	80 - 89	Sep-13	11	11.4	1	1	2	1	High	4	Femoral neck	2				2		2	1	2	2		2	0	2
1	80 - 89	Sep-13	29	12	2	2	2	2	Low	6	Femoral neck	1	arthroplasty	10	19	2		1	1	2	2	2	1	1	1
2	80 - 89	Sep-13	14	12	1	1	2	1	Moderate	4	Transtrochanteric	1	osteosynthesis	8	6	2		1	2	2	2	2	1	4	2
2	> 90	Sep-13	17	9.4	1	2	2	1	Moderate	3	Femoral neck	1	arthroplasty	10	6	2		1	2	2	2	2	1	3	2
1	80 - 89	Sep-13	28	14	2	2	2	1	High	2	Femoral neck	1	arthroplasty	23	4	2		1	2	1	2		1	1	2
1	> 90	Oct-13	20	11	2	2	2	2	High	3	Transtrochanteric	2				2		2	1	2	2	2	2	0	1
2	70 - 79	Oct-13	26	9.2	1	1	2	1	High	19	Transtrochanteric	1	osteosynthesis	19	7	1		1	2	2	2	2	1	6	2
2	60 - 69	Oct-13	13	10	2	2	2	2	Low	7	Transtrochanteric	1	osteosynthesis	9	4	2		1	2	2	2		2	0	2
1	60 - 69	Oct-13	14	12.2	1	2	2	2	High	10	Transtrochanteric	1	osteosynthesis	11	3	2		2	2	2	2	2	2	0	2
1	80 - 89	2013-11-01	44	11.2	2	2	2	2	Moderate	3	Femoral neck	1	arthroplasty	8	36	2		1	1	2	2	2	1	3	1
1	80 - 89	2013-11-01	10	14	2	1	2	1	High	5	Transtrochanteric	2	surgery 2 performed			2		2	2	2	2	2	2	0	2
2	80 - 89	Dec-13	13	11.9	1	2	2	1	Moderate	6	Femoral neck	1	arthroplasty	8	5	2		1	2	2	2	2	1	3	2
2	70 - 79	Dec-13	34	10.3	2	1	2	1	Moderate	6	Femoral neck	1	arthroplasty	29	6	2		1	2	2	2	2	1	2	2
1	70 - 79	Dec-13	26	17	1	1	2	2	Moderate	4	Transtrochanteric	1	osteosynthesis	23	3	2		1	2	2	2		1	2	2
2	70 - 79	Dec-13	30	12.7	1	1	2	2	Moderate	5	Transtrochanteric	1	osteosynthesis	21	2	2		1	2	2	2	2	1	1	2
2	80 - 89	Dec-13	25	12.4	1	2	2	2	Moderate	11	Femoral neck	1	arthroplasty	23	1	2		1	2	2	2	2	1	1	1
1	60 - 69	Dec-13	17	10.5	1	2	2	2	Low	11	Transtrochanteric	1	osteosynthesis	16	2	2		2	2	2	2	2	2	0	2
2	80 - 89	Dec-13	21	13	1	2	2	1	Low	10	Transtrochanteric	1	osteosynthesis	17	3	2		1	2	1	2	2	1	2	2
1	> 90	2014-01-01	14	10	1	1	1	1			Transtrochanteric	1	osteosynthesis	4	10	2		1	1	2	2	2	1	7	2
2	70 - 79	2014-01-01	68	10	2	2	2	1	Moderate	22	Femoral neck	1	arthroplasty	30	38	2		1	1	2	2	2	2	2	1
2	80 - 89	2014-01-01	26	9.9	1	2	2	1	Moderate	15	Transtrochanteric	1	osteosynthesis	19	7	2		1	2	2	2	1	1	7	1
2	80 - 89	2014-01-01	17	9	1	1	2	2	High	4	Transtrochanteric	1	osteosynthesis	11		2		1	2	1	2	2	1	2	1
1	60 - 69	2014-01-01	23	13.4	1	1	2	1	Moderate	4	Subtrochanteric	1	osteosynthesis	15	7	2		1	2	2	2	2	1	2	2
1	70 - 79	Feb-14	19	15.2	1	2	1	1	Moderate	5	Transtrochanteric	1	osteosynthesis	14	6	2		1	2	1	2	2	1	2	2
2	> 90	Feb-14	28	11.2	1	2	2	1	Moderate	2	Femoral neck	1	arthroplasty	90	21	2		1	2	1	2	2	1	21	1
2	80 - 89	Feb-14	21	11.6	1	2	1	1	Moderate	3	Transtrochanteric	1	osteosynthesis	14	8	2		1	2	1	2	2	1	2	2
2	> 90	2014-03-01	25	10.4	1	2	2	1	High	9	Femoral neck	2	surgery 2 performed			2		1	1	2	2	2	1	6	1
2	70 - 79	2014-03-01	10	11.2	1	1	1	1	High	3	Femoral neck	1	arthroplasty	5	6	2		2	2	1	Sepsis	2	1	3	2
2	70 - 79	2014-03-01	16	12	1	1	2	1	Moderate	12	Femoral neck	1	arthroplasty	13	2	2		1	2	2	2	2	1	1	2
2	70 - 79	Apr-14	15	14	1	2	2	1	Moderate	2	Transtrochanteric	1	osteosynthesis	8	6	2		1	1	2	2	2	1	6	2
2	70 - 79	Apr-14	15	11.8	1	2	2	2	Moderate	3	Transtrochanteric	1	osteosynthesis	8	7	2		1	2	1	2	2	1	3	2
2	70 - 79	Apr-14	70	11.3	1	1	1	2	Moderate	10	Femoral neck	2	surgery 2 performed			2		1	2	1	Dermatomicose por candida	1	2	0	1
2	60 - 69	Apr-14	14	11.8	2	2	2	2	Low	10	Femoral neck	1	arthroplasty	11	3	2		2	2	2	2	2	2	0	2
2	70 - 79	Apr-14	21	11.5	1	1	2	1			Transtrochanteric	1	osteosynthesis	15	6	2		1	2	2	2	2	1	2	2
2	70 - 79	May-14	7	11.5	1	1	2	1	Moderate	4	Subtrochanteric	1	osteosynthesis	5	3	2		2	2	2	2	2	2	0	2
1	80 - 89	May-14	26	10.5	1	1	2	1	Moderate	14	Subtrochanteric	1	osteosynthesis	22	4	2		1	2	2	2	2	1	2	2
2	80 - 89	May-14	33	12.5	1	2	1	2	Moderate	6	Transtrochanteric	1	osteosynthesis	16	16	2		1	2	2	2	2	2	2	2
2	70 - 79	May-14	26	10.2	1	2	1	1	Moderate	1	Transtrochanteric	1	osteosynthesis	21	5	2		1	2	2	Foco infeterminado	2	1	2	2
2	60 - 69	May-14	16	11.5	1	1	2	2	Moderate	2	Transtrochanteric	1	osteosynthesis	13	3	2		1	2	2	2	2	1	2	2
2	70 - 79	2014-06-01	33	12.3	1	1	2	1	Moderate	10	Transtrochanteric	1	osteosynthesis	15	19	2		1	2	2	2	2	1	4	2
2	> 90	2014-06-01	20	11	1	1	1	1	Moderate	3	Transtrochanteric	1	osteosynthesis	13	13	2		1	1	1	2	2	1	13	1
1	80 - 89	2014-06-01	28	14.7	1	2	2	1	Moderate	2	Femoral neck	1	arthroplasty	3	26	2		2	1	2	2	2	1	3	2
2	70 - 79	2014-06-01	6	12	1	2	2	1	High	3	Femoral neck	1	arthroplasty	4	3	2		1	2	2	2	2	1	2	2
2	70 - 79	2014-07-01	32	12.5	2	2	2	2	Low	4	Subtrochanteric	1	osteosynthesis	26	7	1		1	2	2	Osteomyelitis		2	0	2
2	60 - 69	2014-07-01	13	14.2	2	2	2	2	Moderate	10	Femoral neck	1	osteosynthesis	12	2	2		2	2	2	2		2	0	2
2	> 90	2014-07-01	15	13.7	2	2	2	2	Moderate	5	Transtrochanteric	1	osteosynthesis	11	5	2		2	2	2	2		1	3	2
2	70 - 79	2014-07-01	16	11.0	1	1	2	1	Moderate	9	Transtrochanteric	1	osteosynthesis	11	6	2		2	2	2	2	2	1	2	2
2	70 - 79	2014-07-01	45	8.8	1	1	2	1			Femoral neck	2				2		2	2	1	2	2	2	0	2
2	70 - 79	2014-07-01	57	11.6	1	1	1	1	Moderate	7	Transtrochanteric	2	surgery 2 performed			1	Proximal femur	2	1	1	Celulite, Sepsis	2	1	41	1
2	60 - 69	Aug-14	12	13.5	1	1	2	1	Moderate	6	Transtrochanteric	1	osteosynthesis	8	5	2		2	2	2	2		1	4	2
2	80 - 89	Aug-14	80	11.3	1	2	1	1	Moderate	3	Transtrochanteric	1	osteosynthesis	7	74	2		1	1	2	Sepsis	2	1	74	1
1	80 - 89	Aug-14	82	14.0	2	2	2	2	Moderate	4	Femoral neck	1	arthroplasty	26	57	2		2	1	2	2	2	1	17	1
2	60 - 69	Aug-14	6	12.5	2	2	1	2			Transtrochanteric	2				2		2	2	2	2		2	0	2
1	> 90	Aug-14	24	9.6	2	2	2	1	Moderate	3	Transtrochanteric	1	osteosynthesis	11	14	2		2	1	2	2	2	1	6	2
1	80 - 89	Aug-14	19	15.4	1	1	2	1	Moderate	5	Femoral neck	1	arthroplasty	17	3	2		1	2	2	2	2	1	2	2
2	80 - 89	Sep-14	24	10.1	1	1	2	1	High	9	Transtrochanteric	1	arthroplasty	15	10	1	Ankle and ulna	1	2	2	2	2	1	2	2
1	80 - 89	Sep-14	42	16	1	1	1	2	Moderate		Femoral neck	1	arthroplasty	34	8	2		1	1	2	2	1	1	2	2
2	70 - 79	Sep-14	16	11.6	1	2	1	1	Low	10	Transtrochanteric	1	osteosynthesis	13	4	1	Distal radius	1	2	2	2	2	2	0	2
1	60 - 69	Sep-14	7	9.6	2	2	2	2			Femoral neck	1	arthroplasty	6	2	2		2	2	2	2	2	2	0	2
2	70 - 79	Oct-14	11	13.0	2	2	1	2	Moderate	2	Femoral neck	1	osteosynthesis	8	4	2		2	2	2	2	2	2	0	2
2	> 90	Oct-14	38	12.6	2	2	2	1	Low	9	Transtrochanteric	2				2		1	1	2	2	2	2	0	1
2	60 - 69	Oct-14	13	9.7	2	2	2	2	Low	6	Femoral neck	1	arthroplasty	9	5	2		2	2	2	2	2	2	0	2
2	70 - 79	2014-11-01	10	12.0	1	2	1	1	Moderate	4	Transtrochanteric	1	osteosynthesis	6	5	2		1	2	2	2	2	1	2	2
1	> 90	2014-11-01	57	11.4	1	2	2	1	High	21	Subtrochanteric	1	osteosynthesis	27	31	2		1	1	2	Sepsis	2	1	31	1
2	70 - 79	2014-11-01	19	11.8	1	2	2	1	High	17	Transtrochanteric	2	surgery 2 performed			2		2	2	2	2	2	2	0	2
2	80 - 89	2014-11-01	37	10.7	1	2	2	2	Low	12	Transtrochanteric	2	surgery 2 performed			1	Distal radius	1	2	1	2	2	2	0	2
1	80 - 89	Dec-14	68	11.0	1	1	1	2	Moderate	24	Transtrochanteric	1	osteosynthesis	45	24	2		1	1	1	2	2	1	2	1
1	> 90	Dec-14	10	12.7	2	2	2	2			Femoral neck	2	surgery 2 performed			2		2	2	1	2	2	2	0	1
2	60 - 69	Dec-14	35	14.2	1	2	2	2	Moderate	5	Femoral neck	1	arthroplasty	32	4	2		1	2	2	2	2	2	0	2
2	80 - 89	2015-01-01	22	10.9	1	2	1	1	High	4	Trasntrocantérica	1	osteosynthesis	15	7	2		1	2	1	2		1	2	2
1	> 90	2015-01-01	22	9.7	1	2	1	1			Femoral neck	2	surgery 2 performed			2		1	2	2	2		2	0	1
2	70 - 79	2015-01-01	8	12.1	1	2	1	1			Subtrochanteric	2	surgery 2 performed			1		2	2	2	2		2	0	2
1	70 - 79	2015-01-01	70	11.7	1	1	2	2	Moderate	14	Femoral neck	1	arthroplasty	66	3	2		1	2	2	2		1	2	2
2	80 - 89	2015-01-01	30	12.1	2	2	2	2	Moderate	3	Trasntrocantérica	2	surgery 2 performed			2		1	2	2	2		2	0	2
2	70 - 79	2015-01-01	25	7.7	1	1	2	1	Moderate	6	Transtrochanteric	1	osteosynthesis	23	2	2		1	2	2	2		2	0	2
1	70 - 79	2015-01-01	13	15.6	2	2	2	1	Moderate	3	Femoral neck	2	surgery 2 performed			2		2	2	2	2		2	0	2
2	80 - 89	2015-01-01	40	10.9	1	1	2	1	Moderate	10	Transtrochanteric	1	osteosynthesis	15	25	2		1	1	1	2		1	25	1
2	80 - 89	Feb-15	31	12.2	1	1	2	2	Moderate	15	Transtrochanteric	1	osteosynthesis	27	4	2		1	2	2	2		1	4	2
1	60 - 69	Feb-15	14	10.6	1	2	2	1	Low	3	Transtrochanteric	1	osteosynthesis	11	3	1	Fibula	2	2	2	2		2	0	2
2	80 - 89	Feb-15	54	9.3	1	1	2	1	High	11	Transtrochanteric	2	surgery 2 performed			2		2	1	2	2		1	36	1
2	> 90	Feb-15	6	9.9	1	2	2	1	Moderate	2	Transtrochanteric	1	osteosynthesis	3	3	2		2	2	2	2		2	0	2
2	80 - 89	Feb-15	35	11.6	1	1	2	2	Moderate	4	Femoral neck	1	arthroplasty	30	5	2		1	2	2	2		2	0	2
2	80 - 89	Feb-15	2	10.2	2	2	2	2			Transtrochanteric	1	osteosynthesis	1	1	2		2	1	2	2		2	0	1
2	> 90	2015-03-01	8	12.3	1	1	1	1	High	4	Transtrochanteric	2	surgery 2 performed			2		2	2	2	Sepsis		2	0	1
1	60 - 69	2015-03-01	17	12.2	1	2	2	2	Low	4	Transtrochanteric	1	osteosynthesis	13	3	2		1	2	2	2		2	0	2
2	70 - 79	2015-03-01	27	12.7	1	1	2	2	Moderate	3	Femoral neck	1	arthroplasty	7	20	2		1	1	2	2		2	0	2
1	60 - 69	2015-03-01	21	14.5	2	2	2	2	Low	6	Subtrochanteric	1	osteosynthesis	18	3	2		1	2	2	2		2	0	2
2	60 - 69	2015-03-01	6	10.6	1	2	1	1	Moderate	5	Subtrochanteric	1	osteosynthesis	6	2	2		1	2	2	2		2	0	2
1	80 - 89	2015-03-01	30	13.2	1	2	1	1	High	12	Transtrochanteric	2	surgery 2 performed			2		1	2	2	2		2	0	2
2	70 - 79	Apr-15	54	13.3	2	1	2	2	Moderate	1	Transtrochanteric	1	osteosynthesis	52	2	2		1	2	2	2		2	0	2
2	80 - 89	Apr-15	47	10.9	1	1	2	1	Moderate	14	Transtrochanteric	1	osteosynthesis	34	13	2		1	1	2	Soft tissue		1	4	2
2	80 - 89	May-15	57	13.5	1	1	1	2	Moderate	15	Femoral neck	1	arthroplasty	45	12	2		1	2	2	Leukocytosis		2	0	1
1	80 - 89	May-15	19	8.4	1	1	1	2	Low	5	Transtrochanteric	1	osteosynthesis	16	3	2		1	2	2	2		2	0	2
2	> 90	May-15	19	9.4	1	2	1	2	Low	4	Transtrochanteric	1	osteosynthesis	15	4	2		1	1	1	2		1	4	1
2	80 - 89	2015-06-01	37	11.7	1	1	2	2	Moderate	1	Femoral neck	1	arthroplasty	33	5	1	Femur	1	2	2	2		2	0	2
2	> 90	2015-06-01	30	12.9	1	2	2	2	Moderate	9	Femoral neck	1	arthroplasty	16	14	2		1	1	2	2		2	0	1
2	80 - 89	2015-06-01	19	11.7	2	2	2	2	Low	1	Femoral neck	1	osteosynthesis	16	3	2		1	2	2	2		2	0	2
2	70 - 79	2015-06-01	35	8.4	1	2	1	2	Moderate	13	Femoral neck	1	arthroplasty	32	3	2		1	2	2	2		2	0	2
2	70 - 79	2015-06-01	46	15.2	1	2	1	1	Low	6	Femoral neck	1	arthroplasty	38	8	2		1	1	2	2		2	0	2
2	> 90	2015-06-01	24	12.6	2	2	2	2	Low	1	Femoral neck	2	surgery 2 performed			2		1	2	2	2		2	0	1
1	> 90	2015-06-01	2	12.1	1	1	2	1	High		Transtrochanteric	2				2		1	1	2	2		2	0	1
2	80 - 89	2015-06-01	5	15	2	2	2	2	Low	1	Femoral neck	1	arthroplasty	3	2	2		2	2	2	2		2	0	2
2	80 - 89	2015-07-01	27	9.0	1	2	2	1	Moderate	2	Transtrochanteric	1	osteosynthesis	23	5	2		1	1	2	2		1	4	2
2	80 - 89	2015-07-01	30	12.9	1	1	2	1	High	12	Femoral neck	2				2		1	1	2	2		1	6	1
2	80 - 89	2015-07-01	16	14.0	1	2	2	1	Moderate	2	Transtrochanteric	1	osteosynthesis	11	6	2		2	2	2	2		1	3	2
2	80 - 89	Aug-15	9	14.1	2	2	2	1	Moderate	1	Femoral neck	1	arthroplasty	3	5	2		2	2	2	2		1	4	2
1	80 - 89	Aug-15	16	8.7	1	1	1	1	Moderate	3	Femoral neck	1	arthroplasty	13	3	2		1	2	2	2		2	0	2
2	80 - 89	Aug-15	7	12.8	1	2	2	2	Moderate	2	Femoral neck	1	arthroplasty	5	2	1	Humerus	2	2	2	2		2	0	2
2	> 90	Aug-15	62	9.5	1	2	1	1	Moderate	4	Transtrochanteric	2				2		2	1	2	2		1	42	1
1	60 - 69	Sep-15	11	16.0	1	2	2	1	Low	8	Femoral neck	1	arthroplasty	9	2	2		2	2	2	2		2	0	2
1	60 - 69	Sep-15	43	11.9	1	1	2	1	Low	12	Femoral neck	1	arthroplasty	36	8	2		2	2	2	2		1	3	2
2	80 - 89	Sep-15	38	8.5	1	2	2	1	High	5	Femoral neck	2				2		1	2	2	2		2	0	2
2	60 - 69	Oct-15	41	12.5	2	2	2	2	Low	16	Transtrochanteric	2				2		2	2	2	2		2	0	2
1	> 90	Oct-15	25	10.1	1	2	1	1	Moderate	13	Transtrochanteric	1	osteosynthesis	14	12	2		2	1	1	2		1	12	1
2	70 - 79	Oct-15	48	13.3	2	2	2	1	High	21	Transtrochanteric	1	osteosynthesis	40	9	2		1	2	2	2		2	0	2
2	70 - 79	Oct-15	15	9.8	2	2	1	2	Moderate	1	Femoral neck	1	arthroplasty	13		2		2	2	2	2		2	0	2
2	80 - 89	2015-11-01	25	13	1	1	2	2	Moderate	5	Transtrochanteric	1	osteosynthesis	23	2	2		1	2	2	2		1	1	2
2	> 90	2015-11-01	16	13.2	1	2	2	2	Moderate	12	Transtrochanteric	1	osteosynthesis	13	3	2		2	2	1	2		2	0	2
2	80 - 89	Dec-15	13	13.6	1	1	1	1	High	7	Femoral neck	1	arthroplasty	8	4	2		2	2	2	2		2	0	2
2	80 - 89	Dec-15	21	13.3	1	1	2	2	Moderate	10	Femoral neck	1	arthroplasty	19	2	2		1	2	2	2		2	0	1
1	80 - 89	Dec-15	11	12.0	1	2	2	1	Moderate	2	Transtrochanteric	1	osteosynthesis	8	4	2		2	2	2	2		1	2	2
2	70 - 79	Dec-15	209	11.1	1	2	1	2	Moderate	7	Femoral neck	1	arthroplasty	106		2	105	1	1	1	2		2	0	2
2	70 - 79	Dec-15	29	15.6	1	2	1	1	Moderate	6	Transtrochanteric	2				1		1	2	2	2		2	0	2
2	60 - 69	Dec-15	40	12.2	1	1	2	2	Low	4	Femoral neck	1	arthroplasty	17	24	2		2	2	2	Peritoneum		1	20	1
1	80 - 89	2016-01-01	19	13.7	1	1	2	2	Low	6	Femoral neck	1	osteosynthesis	17	3	2		2	2	2	2		2	0	2
2	80 - 89	Feb-16	21	10.3	1	1	2	2	Moderate	2	Transtrochanteric	1	osteosynthesis	17	5	2		2	2	2	2		2	0	2
1	80 - 89	Feb-16	21	12.1	1	2	2	1	Moderate	12	Transtrochanteric	1	osteosynthesis	15		2		2	2	2	2		1	4	2
1	60 - 69	Feb-16	14	11.7	1	2	2	1			Femoral neck	2				2		2	2	2	2		2	0	2
1	> 90	2016-03-01	19	14.1	2	2	2	1	Low	4	Transtrochanteric	1	osteosynthesis	17	3	2		1	2	2	2		2	0	2
1	70 - 79	2016-03-01	25	12.9	1	1	2	2	Low	11	Femoral neck	1	arthroplasty	22	4	2		2	2	2	2		2	0	2
2	80 - 89	2016-03-01	23	12.0	2	2	2	1	Moderate	7	Transtrochanteric	1	osteosynthesis	12	12	2		1	1	2	2		2	0	1
2	60 - 69	2016-03-01	15	8.5	2	2	2	2	Low	6	Transtrochanteric	1	osteosynthesis	13	3	2		1	2	2	2		2	0	2
2	60 - 69	Apr-16	14	12.5	2	1	2	2	Moderate	5	Femoral neck	1	osteosynthesis	12	3	2		2	2	2	2		2	0	2
2	70 - 79	Apr-16	11	13.9	2	2	2	2			Transtrochanteric	1	osteosynthesis	9	3	2		2	2	2	2		2	0	2
2	70 - 79	Apr-16	16	14.1	2	2	2	2			Femoral neck	2				2		2	2	2	2		2	0	2
1	80 - 89	May-16	12	10.9	1	2	2	1	High	6	Transtrochanteric	1	osteosynthesis	9	4	2		2	2	2	2		1	2	2
1	70 - 79	May-16	7	12.1	2	1	2	2	Low	1	Transtrochanteric	1	osteosynthesis	5	3	2		2	2	2	2		2	0	2
2	70 - 79	May-16	25	6.7	1	2	2	1	Low	2	Femoral neck	1	arthroplasty	23	3	1	Elbow and Foot	2	2	2	2		2	0	2
2	> 90	May-16	27	12.0	1	2	2	1	Low	6	Transtrochanteric	1	osteosynthesis	14	14	2		1	1	2	2		1	3	1
2	80 - 89	2016-06-01	70	11.4	2	2	1	1	Moderate	6	Femoral neck	1	arthroplasty	28	46	2		2	1	2	2		1	33	1
2	70 - 79	2016-06-01	56	14.3	1	2	1	1	Low	9	Femoral neck	1	arthroplasty	52	5	2		2	2	2	2		2	0	2
2	80 - 89	2016-07-01	17	9.9	1	2	2	1	Moderate	4	Femoral neck	1	arthroplasty	14	3	2		1	2	2	2		2	0	2
2	70 - 79	2016-07-01	10	12.9	1	1	2	2	Low	6	Transtrochanteric	1	osteosynthesis	8	2	2		1	2	2	2		2	0	2
2	80 - 89	2016-07-01	18	10	1	1	1	2	Moderate	11	Transtrochanteric	1	osteosynthesis	15	3	2		1	2	2	2		1	2	2
2	70 - 79	2016-07-01	17	8.5	2	2	2	1	Low	4	Femoral neck	1	arthroplasty	15	2	2		1	2	2	2		2	0	2
2	70 - 79	2016-07-01	16	11.7	2	2	1	1	Moderate	5	Transtrochanteric	1	osteosynthesis	14	2	1	Femur and wrist	1	2	2	2		2	0	2
2	> 90	Aug-16	5	11	1	2	2	2	Moderate	1	Transtrochanteric	1	osteosynthesis	2	2	2		2	2	2	2		2	0	2
1	80 - 89	Sep-16	11	11.3	2	2	2	1			Transtrochanteric	2				2		1	1	1	2		2	0	1
1	80 - 89	Sep-16	72	12	1	1	1	2	Moderate	7	Femoral neck	1	arthroplasty	67	6	2		1	2	2	2		1	6	2
1	60 - 69	Sep-16	62	12.7	1	2	2	1	High	11	Femoral neck	1	arthroplasty	60	1	2		2	2	2	2		2	0	2
1	60 - 69	Sep-16	109	10	1	1	2	1	High	2	Femoral neck	1	arthroplasty	107	2	2		1	2	2	2		2	0	2
2	60 - 69	Oct-16	47	13	1	2	2	2	Low	20	Femoral neck	1	surgery 2 performed	2	45	2		1	2	2	2		2	0	2
1	60 - 69	Oct-16	62	11	1	2	1	1	Moderate	8	Femoral neck	1	arthroplasty	59	3	2		1	2	2	2		1	3	2
1	80 - 89	2016-11-01	44	9.6	1	2	2	1	Low	7	Subtrochanteric	1	osteosynthesis	10	2	2		1	1	2	2		2	0	1
2	70 - 79	2016-11-01	66	10	2	2	2	2	Low	7	Femoral neck	1	arthroplasty	64	2	2		2	2	2	2		2	0	2
1	60 - 69	2017-01-01	4	12	1	2	2	2	Moderate	1	Femoral neck	1	arthroplasty	3	1	2		2	2	2	2		2	0	2
1	80 - 89	2017-01-01	8	8.9	2	2	2	2	Low	3	Transtrochanteric	1	osteosynthesis	8	1	2		1	2	2	2		2	0	2
2	70 - 79	2017-01-01	8	13	1	2	2	1	Low	4	Transtrochanteric	1	osteosynthesis	6	2	2		1	2	2	2		2	0	2
1	70 - 79	Feb-17	22	8.7	1	2	2	1	Moderate	8	Transtrochanteric	1	osteosynthesis	15	5	2		1	2	1	2		2	0	2
2	70 - 79	Feb-17	19	10.6	1	2	2	1			Femoral neck	1	arthroplasty	14	6	2		1	2	1	2		2	0	2
2	> 90	Feb-17	22	12.6	1	2	2	2	Low	11	Femoral neck	1	arthroplasty	17	3	2		1	2	1	2		2	0	2
1	70 - 79	2017-03-01	30	9.9	1	2	1	1	Moderate	22	Transtrochanteric	1	osteosynthesis	27	3	1	Elbow	1	2	2	Surgical wound		2	0	2
2	80 - 89	Apr-17	42	13	1	2	1	2	Moderate	10	Femoral neck	1	osteosynthesis	40	1	2		1	2	1	2		1	1	1
2	70 - 79	May-17	44	5.6	2	2	2	2	Moderate	9	Transtrochanteric	2	surgery 2 performed			2		1	1	2	2		2	0	2
2	80 - 89	May-17	14	11.7	2	2	2	2	Moderate	1	Transtrochanteric	1	osteosynthesis	12	2	2		1	2	2	2		2	0	2
2	60 - 69	May-17	12	13	1	2	1	2	Low	2	Femoral neck	2	surgery 2 performed			2		2	2	2	2		2	0	2
1	60 - 69	May-17	12	7.6	1	1	1	2			Transtrochanteric	2	surgery 2 performed			1	Femur proximal	1	2	2	2		2	0	1
2	80 - 89	May-17	55	10.7	1	2	1	2	High	6	Transtrochanteric	1	osteosynthesis	39	16	2		1	2	2	2		1	15	2
2	70 - 79	May-17	16	11.9	2	2	2	2	Low	10	Femoral neck	2	surgery 2 performed			2		2	2	2	2		2	0	2
2	> 90	2017-06-01	31	10.6	1	1	2	2	Moderate	4	Transtrochanteric	2	surgery 2 performed			2		1	2	1	2		2	0	2
2	60 - 69	2017-06-01	34	13.2	1	1	2	1	Moderate	4	Femoral neck	1	arthroplasty	32	2	2		1	2	2	2		1	2	2
1	70 - 79	2017-06-01	118	10.3	1	2	2	1	High	9	Femoral neck	1	arthroplasty	112	6	2		1	1	1	2		2	0	2
2	> 90	2017-06-01	45	11.7	2	2	2	2	Moderate	14	Femoral neck	1	arthroplasty	41	4	2		1	1	2	2		2	0	2
2	80 - 89	2017-06-01	40	10.2	2	2	1	1	High	27	Transtrochanteric	1	osteosynthesis	37	4	2		1	1	2	2		1	3	2
2	70 - 79	2017-07-01	98	13.2	1	2	2	2	Moderate	5	Femoral neck	1	arthroplasty	97	2	2		1	2	2	2		2	0	2
1	80 - 89	2017-07-01	7	9.6	1	1	1	1			Transtrochanteric	2				2		2	1	2	2		2	0	1
2	80 - 89	Aug-17	54	11.2	2	2	2	2	High	9	Transtrochanteric	1	osteosynthesis	28	27	2		1	1	2	2		2	0	1
2	60 - 69	Sep-17	43	13.8	1	2	2	2	Low	11	Femoral neck	1	arthroplasty	36	8	2		2	2	1	2		2	0	2
1	60 - 69	Sep-17	5	12.9	2	2	2	1			Femoral neck	1	osteosynthesis	3	3	2		2	2	2	2		2	0	2
2	60 - 69	Sep-17	8	11.4	1	1	2	2	Moderate	4	Transtrochanteric	1	osteosynthesis	6	3	2		2	2	2	2		2	0	2
2	60 - 69	Oct-17	17	9.0	1	2	2	1	Low	4	Femoral neck	1	arthroplasty	15	3	1	L1 vertebra	2	2	2	2		2	0	2
2	80 - 89	Oct-17	17	13.7	1	1	2	2	Moderate	4	Transtrochanteric	1	osteosynthesis	15	3	2		1	2	2	2		2	0	2
1	70 - 79	Oct-17	12	13.4	1	1	1	2	Low	3	Femoral neck	1	arthroplasty	10	3	2		1	2	2	2		2	0	2
2	80 - 89	Oct-17	17	13.2	1	1	2	2	High	4	Femoral neck	1	arthroplasty	16	2	2		2	2	2	2		2	0	2
1	80 - 89	2017-11-01	8	14.3	1	2	2	2			Femoral neck	2				1	Femur	2	2	2	2		2	0	2
1	> 90	Dec-17	13	11.5	2	2	2	2	Moderate	10	Transtrochanteric	1	osteosynthesis	10	4	2		2	2	2	2		1	3	2
1	70 - 79	Dec-17	48	16.4	2	2	2	2	Low	7	Subtrochanteric	1	osteosynthesis	42	7	2		1	2	2	2		2	0	2
2	70 - 79	Dec-17	15	12.5	1	1	2	2	Moderate	6	Transtrochanteric	2				2		2	2	2	2		2	0	2
1	80 - 89	Dec-17	36	11.8	2	2	2	2	Moderate	9	Femoral neck	1	arthroplasty	33	4	2		2	2	2	2		2	0	2
2	80 - 89	Dec-17	22	12.0	1	2	2	2	Moderate	14	Transtrochanteric	1	osteosynthesis	20	3	2		2	2	2	2		2	0	2
1	80 - 89	Dec-17	27	10.3	2	2	2	2	Moderate	13	Transtrochanteric	1	osteosynthesis	25	3	2		2	2	2	2		2	0	2
1	60 - 69	2018-01-01	22	14	2	2	2	1	Low	9	Femoral neck	1	arthroplasty	20	2	2		1	2	2	2		2	0	2
1	80 - 89	2018-01-01	8	11.7	1	1	2	1	High		Transtrochanteric	2				2		2	1	2	2		2	0	1
2	70 - 79	2018-01-01	43	13.6	1	1	1	1	High	35	Transtrochanteric	1	osteosynthesis	42	3	2		1	2	1	2		2	0	2
2	60 - 69	2018-01-01	39	11.5	2	2	1	1	Moderate	5	Transtrochanteric	1	osteosynthesis	39	1	2		2	2	2	2		2	0	2
1	70 - 79	2018-01-01	8	10.3	1	2	1	1			Transtrochanteric	2				2		2	2	1	2		2	0	1
2	70 - 79	Feb-18	215	12.9	1	2	1	2	Moderate	23	Femoral neck	1	arthroplasty	210	5	2		1	2	2	2		2	0	2
2	70 - 79	Feb-18	36	11.8	2	2	2	1	Moderate	11	Subtrochanteric	1	osteosynthesis	33	3	2		1	2	2	2		2	0	2
2	70 - 79	Feb-18	24	11	1	1	1	2	Moderate	8	Femoral neck	1	osteosynthesis	22	2	2		1	2	2	2		2	0	2
1	60 - 69	Feb-18	34	13.5	1	2	1	2	Moderate	20	Femoral neck	1	arthroplasty	28	7	2		1	2	2	Indefinite in the medical record		2	0	2
2	70 - 79	Feb-18	40	12.6	1	2	2	2	Moderate	3	Femoral neck	1	arthroplasty	37	4	2		2	2	1	2		2	0	2
2	> 90	2018-03-01	24	9.9	1	2	2	2	Moderate		Transtrochanteric	1	osteosynthesis	20	4	2		1	2	2	2		1	3	2
2	> 90	2018-03-01	46	12.8	2	2	1	2	Moderate	10	Femoral neck	2	surgery 2 performed			2		1	1	2	2		1	30	1
2	80 - 89	2018-03-01	25	10.6	1	1	1	1	High	6	Transtrochanteric	1	osteosynthesis	22	4	2		1	2	2	2		1	3	2
1	60 - 69	2018-03-01	28	14.2	1	2	2	2	High	21	Femoral neck	1	arthroplasty	26	3	2		2	2	2	2		2	0	2
2	80 - 89	2018-03-01	18	13.5	1	2	2	1	Moderate	7	Femoral neck	1	arthroplasty	16	3	2		1	2	2	2		1	2	2
1	60 - 69	2018-03-01	16	14	1	2	1	1	High	3	Transtrochanteric	1	osteosynthesis	14	2	2		2	2	2	2		2	0	2
2	60 - 69	2018-03-01	35	10.3	1	2	1	2	Moderate	2	Transtrochanteric	1	osteosynthesis	31	4	2		1	2	2	2		2	0	2
2	80 - 89	2018-03-01	28		1	1	1	1	High	4	Transtrochanteric	2				2		2	1	2	2		2	0	2
2	80 - 89	Apr-18	8	12.5	1	1	2	2	Moderate	3	Transtrochanteric	1	osteosynthesis	6	2	2		1	2	2	2		2	0	2
2	> 90	Apr-18	31	11.5	1	2	2	1	Moderate	14	Femoral neck	1	arthroplasty	27	5	2		1	2	1	2		1	2	2
1	60 - 69	Apr-18	30	13.2	1	1	2	1	Moderate	11	Femoral neck	2				2		2	2	2	2		2	0	2
1	60 - 69	May-18	22	8.8	2	2	2	2	Moderate	7	Transtrochanteric	1	osteosynthesis	9	3	2		1	2	2	2		2	0	2
2	> 90	May-18	6	8.9	2	2	2	1	High	3	Subtrochanteric	2				2		2	2	2	2		2	0	1
2	70 - 79	May-18	11	12.9	1	2	2	1	Moderate	6	Transtrochanteric	1	osteosynthesis	9	3	2		2	2	2	2		2	0	2
2	80 - 89	May-18	19	12.6	1	2	2	2	Moderate	4	Femoral neck	1	arthroplasty	17	3	1	Femur	1	2	2	2		2	0	2
2	70 - 79	May-18	37	10.2	1	2	1	1	High	5	Femoral neck	1	arthroplasty	33	5	2		1	2	1	2		2	0	2
	Variable		Code		Description
	sex		1		male
			2		female
	anemia		1		yes
			2		no
	comorbidity		I		hipertension	1	yes
			J		diabetes mellitus	2	no
			K		neurological disorders
			L		others
	surgical risk		1		low
			2		moderate
			3		high
	Diagnostic - Femur fracture		1		transtrochanteric
			2		femoral neck
			3		subtrochanteric
	surgery performed		1		yes
			2		no
	type of surgery		1		osteosynthesis
			2		arthroplasty
	previous fracture		1		yes
			2		no
	surgery reschedule		1		yes
			2		no
	infection		1		yes
			2		no
	location of infection		1		respiratory infection
			2		urinary tract infection
	admission to ICU		1		yes
			2		no
	death		1		yes
			2		no
